# Supplementary material for: De novo transcriptome and phytochemical analyses reveal differentially expressed genes and characteristic secondary metabolites in the original oolong tea (Camellia sinensis) cultivar ‘Tieguanyin’ compared with cultivar ‘Benshan’
Source: BMC Genomics. 2019 Apr 3;20:265. doi: 10.1186/s12864-019-5643-z (PMC6446291; doi:10.1186/s12864-019-5643-z)
Supplement: Supplementary file 4 — Table S3. Read count data in transcriptome dataset. (XLSX 4399 kb) [file 12864_2019_5643_MOESM4_ESM.xlsx]

## Sheet: Sheet1
Additional file 4: Table S3. Read count data in transcriptome dataset.
Gene ID	TGY (Wei)	TGY (Wang)	BS	Length
c1000.graph_c0	2	0	2	205.64
c100000.graph_c0	8	9	30	831.44
c100001.graph_c0	46	73	63	945.57
c100002.graph_c0	22	8	13	243.63
c100002.graph_c1	31	10	18	198.65
c100002.graph_c2	61	30	46	289.61
c100002.graph_c3	56	43	35	372.59
c100003.graph_c0	0	0	158	1051.57
c100004.graph_c0	12	2	2	346.6
c100005.graph_c0	2	3	2	251.62
c100006.graph_c0	6	5	5	316.88
c100007.graph_c0	179	110	73	1879.72
c100008.graph_c0	0	0	30	525.58
c100008.graph_c1	0	0	16	350.2
c100009.graph_c0	100	91	68	1311.44
c10001.graph_c0	2	0	1	178.66
c100010.graph_c0	81	42	34	466.13
c100011.graph_c0	8	4	10	541.57
c100012.graph_c0	6	5	0	309.61
c100014.graph_c0	2	0	1	177.66
c100014.graph_c1	8	9	11	610.57
c100015.graph_c0	5	1	0	227.13
c100016.graph_c0	161	175	195	1154.57
c100017.graph_c0	2	0	7	369.6
c100017.graph_c1	0	3	9	282.61
c100019.graph_c0	7	1	1	257.62
c100020.graph_c0	0	0	3	295.61
c100021.graph_c0	0	0	36	602.43
c100023.graph_c0	191	58	33	1618.57
c100024.graph_c0	4	10	13	213.64
c100025.graph_c0	0	0	12	287.61
c100026.graph_c0	30	12	12	301.61
c100027.graph_c0	17	8	2	170.66
c100028.graph_c0	0	0	20	472.58
c10003.graph_c0	0	2	0	162.67
c100030.graph_c0	12	9	6	519.58
c100033.graph_c0	5	0	6	348.6
c100034.graph_c0	0	0	238	1225.57
c100035.graph_c0	2	5	2	307.61
c100037.graph_c0	2	8	2	241.63
c100038.graph_c0	0	0	51	349.57
c100039.graph_c0	14	3	6	232.63
c100040.graph_c0	3	7	7	470.58
c100041.graph_c0	3	0	13	421.59
c100042.graph_c0	0	0	5	199.44
c100043.graph_c0	210	60	27	1446.57
c100043.graph_c1	27	7	7	527.58
c100044.graph_c0	12	1	2	183.65
c100044.graph_c1	29	25	13	307.61
c100044.graph_c2	23	23	12	258.62
c100045.graph_c0	0	0	27	503.58
c100046.graph_c0	0	0	30	728.57
c100047.graph_c0	0	0	148	830.57
c100048.graph_c0	10	8	23	269.62
c100049.graph_c0	13	3	3	274.84
c100050.graph_c0	30	44	34	228.63
c100051.graph_c0	2	0	3	166.66
c100052.graph_c0	3	1	0	174.66
c100052.graph_c1	9	7	6	426.59
c100053.graph_c0	6	3	0	306.11
c100054.graph_c0	0	0	0	182.65
c100055.graph_c0	0	0	7	225.63
c100055.graph_c1	0	0	41	752.57
c100056.graph_c0	2	2	0	214.64
c100057.graph_c0	0	0	0	209.64
c100058.graph_c0	3	4	2	182.65
c100059.graph_c0	9	8	3	514.58
c100061.graph_c0	5	14	0	243.63
c100062.graph_c0	76	85	62	565.57
c100063.graph_c0	0	0	82	924.36
c100065.graph_c0	7	4	5	399.59
c100066.graph_c0	54	36	8	256.36
c100067.graph_c0	182	200	157	1175.57
c100068.graph_c0	8	8	4	696.57
c100069.graph_c0	3	5	6	320.61
c100070.graph_c0	19	16	16	702.57
c100071.graph_c0	0	0	0	204.64
c100072.graph_c0	0	0	31	362.92
c100073.graph_c0	24	20	34	561.21
c100074.graph_c0	0	0	47	963.57
c100074.graph_c1	0	0	79	1120.89
c100075.graph_c0	1	6	7	314.61
c100076.graph_c0	4	4	0	223.63
c100077.graph_c0	5	0	2	174.66
c100077.graph_c1	11	14	8	318.17
c100078.graph_c0	7	3	8	448.58
c100079.graph_c0	0	0	73	1102.94
c10008.graph_c0	2	2	0	202.64
c100081.graph_c0	3	4	0	277.12
c100082.graph_c0	18	9	6	612.57
c100083.graph_c0	0	0	125	1732.15
c100084.graph_c0	4	0	1	181.65
c100085.graph_c0	32	29	16	211.7
c100087.graph_c0	13	15	21	862.57
c100088.graph_c0	15	24	13	1113.57
c100089.graph_c0	19	2	2	225.9
c100090.graph_c0	0	1	1	173.66
c100091.graph_c0	40	38	29	548.57
c100092.graph_c0	0	0	51	858.57
c100093.graph_c0	6	0	9	234.63
c100094.graph_c0	2	12	6	365.6
c100095.graph_c0	9	9	22	698.57
c100096.graph_c0	0	0	21	478.58
c100099.graph_c0	0	0	43	576.61
c100099.graph_c1	0	0	67	899.57
c100100.graph_c0	74	41	35	878.57
c100101.graph_c0	1	1	0	187.65
c100102.graph_c0	1	1	0	170.66
c100103.graph_c0	11	5	5	513.58
c100104.graph_c0	0	0	0	234.63
c100105.graph_c0	10	5	13	753.57
c100107.graph_c0	9	8	7	474.58
c100108.graph_c0	1	0	0	187.65
c100109.graph_c0	7	15	4	440.58
c100110.graph_c0	175	122	43	715.57
c100111.graph_c0	190	204	193	1258.57
c100112.graph_c0	0	0	19	325.6
c100113.graph_c0	2	3	1	220.64
c100114.graph_c0	19	6	5	478.58
c100115.graph_c0	196	82	144	945.57
c100115.graph_c1	46	43	32	341.8
c100116.graph_c0	19	6	3	601.57
c100117.graph_c0	2	0	2	162.67
c100118.graph_c0	5	0	13	320.61
c100120.graph_c0	14	25	12	315.93
c100121.graph_c0	20	2	12	345.52
c100122.graph_c0	33	9	17	958.74
c100123.graph_c0	11	4	12	387.11
c100124.graph_c0	0	0	12	193.6
c100125.graph_c0	0	0	33	525.58
c100126.graph_c0	32	11	5	766.57
c100127.graph_c0	15	10	2	726.57
c100128.graph_c0	35	16	9	351.6
c100129.graph_c0	0	0	0	183.65
c100130.graph_c0	0	0	2	223.63
c100131.graph_c0	28	10	22	210.64
c100132.graph_c0	15	4	12	741.57
c100133.graph_c0	16	27	12	1257.57
c100134.graph_c0	21	1	2	608.57
c100135.graph_c0	21	7	5	691.57
c100137.graph_c0	0	0	119	1674.07
c100138.graph_c0	10	9	2	401.59
c100139.graph_c0	0	0	28	431.59
c100140.graph_c0	11	9	6	553.57
c100141.graph_c0	4	2	3	206.64
c100142.graph_c0	5	12	2	388.59
c100143.graph_c1	6	14	3	176.66
c100144.graph_c0	3	1	1	271.62
c100145.graph_c0	1	9	2	222.63
c100146.graph_c0	0	0	67	921.28
c100147.graph_c0	1045	564	326	983.36
c100149.graph_c0	76	42	42	382.59
c100150.graph_c0	13	29	18	435.59
c100151.graph_c0	18	3	1	634.57
c100152.graph_c0	8	2	4	280.07
c100154.graph_c0	0	0	39	727.57
c100155.graph_c0	8	3	2	168.66
c100157.graph_c0	49	37	30	393.59
c100159.graph_c0	6	15	19	571.57
c100160.graph_c0	1	0	8	269.62
c100160.graph_c1	1	0	24	349.41
c100161.graph_c0	0	0	2	182.65
c100163.graph_c0	0	2	0	245.63
c100164.graph_c0	121	67	27	602.57
c100165.graph_c0	0	0	31	374.28
c100166.graph_c0	45	29	12	757.57
c100166.graph_c1	112	60	52	1168.57
c100167.graph_c0	11	8	6	319.39
c100167.graph_c1	3	9	6	303.61
c100168.graph_c0	17	9	13	760.57
c100169.graph_c0	0	0	43	742.37
c100170.graph_c0	6	7	4	455.58
c100173.graph_c0	0	0	215	727.49
c100174.graph_c0	21	4	14	599
c100175.graph_c0	63	40	23	352.35
c100176.graph_c0	7	2	1	348.6
c100177.graph_c0	9	4	4	610.57
c100178.graph_c0	0	0	10	378.59
c100180.graph_c0	2	1	0	183.65
c100181.graph_c0	33	27	22	1688.57
c100184.graph_c0	0	0	2	176.66
c100185.graph_c0	4	3	3	268.62
c100186.graph_c0	0	0	32	402.93
c100187.graph_c0	21	7	5	814.57
c100188.graph_c0	0	0	13	370.77
c100189.graph_c0	2	1	1	333.6
c10019.graph_c0	0	0	5	170.66
c100190.graph_c0	0	0	3	262.62
c100191.graph_c0	19	7	6	181.65
c100194.graph_c0	31	12	20	564.57
c100195.graph_c0	34	9	8	948.57
c100196.graph_c0	21	11	31	261.17
c100197.graph_c0	7	6	9	498.58
c100197.graph_c1	10	8	11	673.57
c100198.graph_c0	0	0	31	667.7
c100199.graph_c0	0	0	39	554.97
c100200.graph_c0	8	3	2	183.65
c100201.graph_c0	14	7	9	593.57
c100202.graph_c0	0	0	198	618.33
c100202.graph_c1	0	0	56	419.59
c100203.graph_c0	13	9	3	254.54
c100204.graph_c0	16	19	17	918.57
c100204.graph_c1	9	1	4	196.65
c100205.graph_c0	1	1	1	166.66
c100206.graph_c0	6	7	5	465.58
c100207.graph_c0	0	0	246	1187.57
c100208.graph_c0	12	8	10	647.57
c100208.graph_c1	7	5	6	366.6
c100209.graph_c0	12	20	11	788.57
c100210.graph_c0	11	1	5	310.86
c100211.graph_c0	13	26	17	431.59
c100212.graph_c0	0	0	46	778.57
c100213.graph_c0	30	61	62	712.57
c100214.graph_c0	0	0	1	197.65
c100215.graph_c0	0	0	50	433.59
c100216.graph_c0	9	20	16	736.57
c100217.graph_c0	0	0	112	647.57
c100218.graph_c0	19	10	18	851.57
c100219.graph_c0	0	0	41	725.57
c100220.graph_c0	2	1	7	298.61
c100221.graph_c0	44	47	36	1115.57
c100223.graph_c0	6	1	7	317.48
c100225.graph_c0	0	0	20	255.16
c100226.graph_c0	0	0	4	179.66
c100227.graph_c0	24	15	14	404.59
c100228.graph_c0	7	4	7	387.59
c100229.graph_c0	0	0	208	992.57
c100231.graph_c0	0	0	73	1130.57
c100233.graph_c0	4	0	12	466.58
c100233.graph_c1	0	0	11	298.61
c100234.graph_c0	10	20	13	932.57
c100234.graph_c1	2	0	2	224.63
c100235.graph_c0	4	7	18	903.57
c100236.graph_c0	6	10	4	403.59
c100237.graph_c0	0	0	23	485.58
c100238.graph_c0	136	119	107	893.57
c100239.graph_c0	11	4	6	323.6
c100241.graph_c0	9	3	9	436.59
c100242.graph_c0	20	21	30	340.6
c100243.graph_c0	0	0	21	389.8
c100244.graph_c0	0	0	356	933.57
c100245.graph_c0	12	6	6	620.57
c100247.graph_c0	40	44	25	551.57
c100248.graph_c0	19	16	26	1311.57
c100251.graph_c0	14	6	9	572.57
c100252.graph_c0	0	0	243	1428.57
c100253.graph_c0	11	8	13	695.57
c100255.graph_c0	24	1	10	604.57
c100256.graph_c0	40	269	32	831.57
c100257.graph_c0	0	0	162	1013.57
c100258.graph_c0	2	1	1	327.6
c10026.graph_c0	0	0	0	176.66
c100260.graph_c0	0	0	80	771.67
c100261.graph_c0	1	4	1	192.65
c100262.graph_c0	0	0	38	729.53
c100263.graph_c0	10	4	4	348.6
c100264.graph_c0	30	29	36	1000.2
c100265.graph_c0	0	0	199	772.94
c100266.graph_c0	1	2	3	178.66
c100267.graph_c0	0	0	322	969.83
c100268.graph_c0	211	200	198	465.58
c100269.graph_c0	0	4	0	186.65
c100270.graph_c0	48	41	18	600.57
c100271.graph_c0	19	25	8	424.23
c100272.graph_c0	64	53	42	648.04
c100273.graph_c0	286	320	258	1124.57
c100274.graph_c0	3	3	2	308.61
c100274.graph_c1	87	76	99	1023.61
c100275.graph_c0	1249	700	544	2828.92
c100276.graph_c0	28	8	3	300.71
c100277.graph_c0	460	328	301	1180.57
c100278.graph_c0	29	60	50	712.03
c100281.graph_c0	0	0	188	982.44
c100282.graph_c0	0	0	229	881.74
c100283.graph_c0	18	13	14	591.57
c100284.graph_c0	11	5	7	237.37
c100285.graph_c0	15	0	3	213.64
c100286.graph_c0	4	1	1	244.63
c100287.graph_c0	17	17	38	484.58
c100288.graph_c0	13	28	45	514.47
c100289.graph_c0	0	0	122	694.04
c100290.graph_c0	211	222	234	849.57
c100291.graph_c0	24	24	15	351.21
c100292.graph_c0	61	25	28	755.02
c100293.graph_c0	0	0	158	981.57
c100293.graph_c1	0	0	7	222.63
c100294.graph_c0	145	77	92	1580.57
c100295.graph_c0	0	0	87	450
c100296.graph_c0	301	309	384	1317.57
c100297.graph_c0	0	0	209	1737.94
c100299.graph_c0	26	10	5	503.58
c100300.graph_c0	0	0	162	1161.53
c100301.graph_c0	129	118	122	2869.57
c100302.graph_c0	0	0	621	977.7
c100303.graph_c0	11	3	3	174.66
c100303.graph_c1	13	10	14	194.65
c100303.graph_c2	52	27	43	574.57
c100304.graph_c0	21	6	10	161.67
c100305.graph_c0	0	0	146	869.36
c100306.graph_c1	0	0	1102	1144.57
c100307.graph_c0	0	0	168	582.4
c100308.graph_c0	174	148	108	417.59
c100309.graph_c0	270	287	239	1149.57
c100309.graph_c1	64	60	72	208.64
c10031.graph_c0	3	0	0	168.66
c100311.graph_c0	30	20	33	524.58
c100312.graph_c0	13	31	51	529.65
c100313.graph_c0	0	0	111	518.6
c100314.graph_c0	0	0	61	627.57
c100315.graph_c0	16	9	22	256.62
c100315.graph_c1	0	0	428	411.59
c100317.graph_c0	22	8	3	349.6
c100318.graph_c0	38	19	22	692.57
c100319.graph_c0	0	0	152	849.74
c100320.graph_c0	4	8	6	314.61
c100321.graph_c0	62	77	63	1486.79
c100322.graph_c0	372	922	721	1550.57
c100323.graph_c0	26	17	27	485.58
c100324.graph_c0	41	23	4	258.62
c100326.graph_c0	0	0	250	1626.77
c100327.graph_c0	61	30	7	693.57
c100328.graph_c0	74	98	61	317.61
c100329.graph_c0	54	9	20	411.19
c100329.graph_c1	5	6	4	179.66
c100330.graph_c0	0	0	177	1147.57
c100331.graph_c0	1	4	3	188.65
c100332.graph_c0	184	227	256	1184.57
c100333.graph_c0	37	27	35	480.15
c100334.graph_c0	35	30	9	486.58
c100335.graph_c0	3	8	4	397.59
c100335.graph_c1	46	15	13	499.58
c100336.graph_c0	603	468	862	1924.39
c100339.graph_c0	26	13	11	397.59
c100339.graph_c1	11	10	3	262.62
c100340.graph_c0	0	0	299	1905.29
c100341.graph_c0	6	11	6	215.64
c100342.graph_c0	2	0	1	167.66
c100344.graph_c0	16	8	14	381.22
c100345.graph_c0	32	22	14	580.57
c100346.graph_c0	33	9	30	630.37
c100347.graph_c0	26	26	24	933.57
c100348.graph_c0	120	76	36	1268.39
c100349.graph_c0	0	0	137	1119.57
c100350.graph_c0	19	13	14	295.75
c100351.graph_c0	33	31	31	533.02
c100352.graph_c0	258	219	165	834.57
c100353.graph_c0	0	2	10	302.88
c100354.graph_c0	0	0	84	538.6
c100355.graph_c0	0	0	165	1400.57
c100356.graph_c0	0	0	271	1839.92
c100357.graph_c0	34	11	22	617.4
c100358.graph_c0	44	39	42	985.57
c100359.graph_c0	17	18	24	751.57
c100360.graph_c0	0	0	140	873.57
c100361.graph_c0	709	347	337	1430.92
c100362.graph_c0	27	33	22	418.59
c100362.graph_c1	5	1	6	204.64
c100363.graph_c0	0	0	300	1261.49
c100364.graph_c0	40	35	17	560.57
c100365.graph_c0	0	0	0	164.66
c100366.graph_c2	409	420	372	1291.57
c100367.graph_c0	4	0	9	182.65
c100368.graph_c0	23	32	17	542.43
c100369.graph_c0	455	337	295	1739.85
c100370.graph_c0	28	21	12	489.97
c100371.graph_c0	0	0	100	557.27
c100372.graph_c0	1	10	8	277.62
c100372.graph_c1	13	3	16	306.61
c100373.graph_c0	25	25	18	290.61
c100374.graph_c0	12	3	10	428.59
c100376.graph_c0	0	0	271	1472.57
c100377.graph_c0	0	0	155	912.15
c100378.graph_c0	14	8	16	284.61
c100378.graph_c1	34	32	35	599.57
c100379.graph_c0	0	0	271	1972.57
c10038.graph_c0	0	0	2	244.63
c100380.graph_c0	170	74	35	1461.57
c100381.graph_c0	2	0	3	163.66
c100381.graph_c1	100	65	30	211.64
c100382.graph_c0	33	32	27	1081.57
c100383.graph_c0	0	0	195	1117.57
c100384.graph_c0	0	0	297	2614.57
c100385.graph_c0	18	23	18	381.59
c100386.graph_c0	0	0	111	740.49
c100387.graph_c0	22	20	12	318.92
c100388.graph_c0	27	30	28	363.34
c100389.graph_c0	133	110	81	318.61
c100390.graph_c0	33	48	25	793.57
c100391.graph_c0	21	9	21	396.59
c100392.graph_c0	0	0	352	3027.57
c100393.graph_c0	30	62	30	498.58
c100394.graph_c0	51	31	58	275.62
c100396.graph_c0	145	161	164	1242.09
c100397.graph_c0	0	0	121	875.08
c100398.graph_c0	4	0	1	175.66
c100399.graph_c0	0	0	41	368.02
c100400.graph_c0	25	5	22	541.25
c100401.graph_c0	329	317	457	1594.57
c100402.graph_c0	58	30	37	669.7
c100403.graph_c0	24	10	0	292.61
c100404.graph_c0	0	0	134	1550.57
c100404.graph_c1	0	0	121	1168.57
c100405.graph_c0	10	7	15	237.63
c100405.graph_c1	15	15	6	335.6
c100406.graph_c0	0	0	170	1717.34
c100407.graph_c0	235	170	152	493.15
c100408.graph_c0	925	746	771	1989.65
c100409.graph_c0	0	0	205	1281.65
c100410.graph_c0	0	0	254	2167.91
c100412.graph_c0	0	0	197	1106.57
c100413.graph_c0	66	48	66	1739.57
c100414.graph_c0	0	0	211	1349.69
c100415.graph_c0	0	0	342	2173.61
c100416.graph_c0	0	0	146	855.57
c100417.graph_c0	41	28	28	755.57
c100418.graph_c0	52	53	56	717.57
c100419.graph_c0	71	30	44	961.57
c100420.graph_c0	0	0	255	1139.76
c100423.graph_c0	92	89	119	1890.73
c100424.graph_c0	0	0	709	995.57
c100426.graph_c0	494	461	317	1155.57
c100427.graph_c0	26	18	21	394.28
c100428.graph_c0	0	0	48	596.76
c100429.graph_c0	57	27	38	794.57
c100431.graph_c0	4	1	3	310.61
c100432.graph_c0	92	65	61	856.57
c100432.graph_c1	9	10	11	238.63
c100433.graph_c0	932	814	686	2373.46
c100434.graph_c0	0	0	203	1608.71
c100435.graph_c0	0	0	638	3765.76
c100436.graph_c0	0	0	120	657.57
c100437.graph_c0	96	96	68	1955.23
c100438.graph_c0	6	6	150	1206.9
c100439.graph_c0	58	26	41	1031.57
c100440.graph_c0	0	0	111	662.57
c100441.graph_c0	190	252	270	889.33
c100442.graph_c0	0	0	4	188.65
c100443.graph_c0	59	46	102	1039.57
c100444.graph_c0	0	0	279	1758.76
c100445.graph_c0	0	0	159	770.94
c100446.graph_c0	309	297	271	1162.57
c100447.graph_c0	907	762	784	2354.57
c100448.graph_c0	50	19	16	467.27
c100449.graph_c0	73	16	4	666.57
c100450.graph_c0	228	255	195	750.57
c100452.graph_c0	96	58	45	1011.11
c100453.graph_c0	75	44	27	1410.57
c100453.graph_c1	52	37	33	518.58
c100454.graph_c0	380	317	283	1320.57
c100455.graph_c0	0	0	110	947.57
c100456.graph_c0	0	0	175	896.81
c100457.graph_c0	4	2	3	195.65
c100457.graph_c1	67	24	25	469.98
c100458.graph_c0	28	11	13	493.58
c100459.graph_c0	0	0	129	468.3
c100460.graph_c0	51	37	65	951.67
c100461.graph_c0	440	434	370	1581.92
c100462.graph_c0	0	0	271	1967.31
c100463.graph_c0	45	62	37	1296.57
c100464.graph_c0	29	5	4	396.59
c100465.graph_c0	24	16	12	413.59
c100466.graph_c0	16	1	19	248.51
c100467.graph_c0	0	0	1560	1387.14
c100468.graph_c0	0	0	212	1298.57
c100469.graph_c0	3	0	1	171.66
c100470.graph_c0	40	23	15	471.58
c100471.graph_c0	0	0	147	1097.53
c100472.graph_c0	15	10	9	320.12
c100474.graph_c0	0	0	412	1071.62
c100475.graph_c0	197	204	295	777.57
c100476.graph_c0	0	0	90	492.38
c100477.graph_c0	0	0	354	2847.57
c100478.graph_c0	7	29	44	633.57
c100479.graph_c0	0	0	238	1775.57
c100480.graph_c0	53	31	21	334.4
c100481.graph_c0	230	341	345	1200.48
c100482.graph_c0	0	0	289	2206.73
c100483.graph_c0	287	266	184	850.57
c100484.graph_c0	260	208	82	584.57
c100485.graph_c0	0	0	187	1181.57
c100487.graph_c0	51	76	32	686.57
c100487.graph_c1	51	76	30	732.57
c100488.graph_c0	37	44	18	837.57
c100489.graph_c0	858	301	623	2054.57
c100490.graph_c0	0	0	543	2677.73
c100491.graph_c0	0	0	722	1005.57
c100492.graph_c0	8	2	38	482.58
c100493.graph_c0	18	12	8	289.61
c100494.graph_c0	4299	3270	2149	1610.57
c100495.graph_c0	29	13	19	525.58
c100496.graph_c0	104	59	0	872.57
c100497.graph_c0	0	0	139	805.22
c100498.graph_c0	0	0	244	1371.45
c100499.graph_c0	42	45	70	374.59
c100500.graph_c0	7	3	1	171.66
c100501.graph_c0	5	5	11	421.59
c100502.graph_c0	0	0	139	777.13
c100503.graph_c0	0	0	582	874.22
c100504.graph_c0	0	0	151	580.75
c100505.graph_c0	21	13	10	459.72
c100505.graph_c1	21	9	9	191.65
c100506.graph_c1	0	1	3	183.65
c100507.graph_c0	26	26	11	329.6
c100507.graph_c1	8	25	13	377.59
c100508.graph_c0	15	10	0	254.62
c100509.graph_c0	25	15	19	482.58
c100510.graph_c0	9	17	17	352.6
c100511.graph_c0	0	0	91	860.57
c100512.graph_c0	0	0	129	822.57
c100513.graph_c0	0	0	254	1513.57
c100514.graph_c0	19	7	20	411.59
c100515.graph_c0	48	39	34	1029.08
c100516.graph_c0	10	11	17	354.15
c100517.graph_c0	0	0	48	331.6
c100518.graph_c0	60	129	115	243.84
c100520.graph_c0	41	18	5	494.58
c100521.graph_c0	0	0	253	843.77
c100522.graph_c0	0	0	107	946.57
c100523.graph_c0	108	75	40	1247.57
c100524.graph_c0	462	380	325	1866.57
c100526.graph_c0	115	80	30	1278.57
c100527.graph_c0	188	154	160	453.58
c100527.graph_c1	5	8	9	169.66
c100531.graph_c0	42	41	33	649.57
c100532.graph_c0	0	0	638	777.74
c100533.graph_c0	1	0	371	3698.64
c100534.graph_c0	0	0	301	1062.51
c100535.graph_c0	32	21	9	448.58
c100536.graph_c0	88	92	47	1263.67
c100537.graph_c0	235	283	227	804.43
c100538.graph_c0	0	0	193	1622.57
c100539.graph_c0	0	0	257	1424.12
c100540.graph_c0	159	112	65	729.5
c100541.graph_c0	23	12	45	667.57
c100542.graph_c0	119	52	75	820.42
c100542.graph_c1	2	2	3	217.64
c100543.graph_c0	23	28	16	600.57
c100544.graph_c0	1	2	1	164.66
c100545.graph_c0	386	165	153	865.57
c100546.graph_c0	1	0	4	226.63
c100546.graph_c1	2	5	15	234.63
c100547.graph_c0	1840	1370	1218	6085.06
c100548.graph_c0	35	19	7	387.59
c100549.graph_c0	22	31	41	195.65
c100549.graph_c1	308	351	299	813.16
c10055.graph_c0	2	2	2	302.61
c100550.graph_c0	0	0	183	1562.57
c100551.graph_c0	1	2	2	327.6
c100552.graph_c0	5	2	8	427.59
c100552.graph_c1	32	34	19	350.71
c100553.graph_c0	72	70	58	895.92
c100554.graph_c0	24	28	16	524.58
c100556.graph_c0	0	0	156	1077.6
c100557.graph_c0	1	1	2	266.62
c100558.graph_c0	30	23	30	403.78
c100559.graph_c0	19	28	24	351.6
c100559.graph_c1	44	68	74	1078.57
c100560.graph_c0	0	0	219	1216.19
c100561.graph_c0	107	52	51	424.59
c100562.graph_c0	490	98	97	600.89
c100563.graph_c0	1	3	2	204.77
c100564.graph_c0	8	5	2	472.58
c100564.graph_c1	6	3	1	231.63
c100565.graph_c0	0	0	156	972.33
c100566.graph_c0	0	0	156	820.55
c100567.graph_c0	10	4	1	243.63
c100568.graph_c0	267	289	356	946.57
c100569.graph_c0	0	0	159	807.44
c100570.graph_c0	46	30	37	835.57
c100571.graph_c0	0	0	305	474.95
c100571.graph_c1	0	0	16	271.62
c100572.graph_c0	12	12	24	477.58
c100573.graph_c0	784	707	621	2671.57
c100574.graph_c0	0	0	358	1833.67
c100575.graph_c0	69	39	25	732.57
c100576.graph_c0	27	9	24	622.57
c100577.graph_c0	426	269	282	1976.73
c100578.graph_c0	14	1	1	319.61
c100579.graph_c0	0	0	246	1731.33
c100580.graph_c0	131	75	89	2010.03
c100581.graph_c0	0	0	158	734.57
c100582.graph_c0	622	622	725	1904.02
c100583.graph_c0	39	32	30	923.57
c100584.graph_c0	0	0	504	584.57
c100585.graph_c0	0	0	190	827.57
c100586.graph_c0	69	27	12	962.57
c100587.graph_c0	0	0	102	690.57
c100588.graph_c0	20	3	6	322.6
c100589.graph_c0	15	7	8	332.6
c100590.graph_c0	23	17	9	391.31
c100591.graph_c0	216	142	196	632.57
c100592.graph_c0	32	12	9	911.57
c100593.graph_c0	24	12	8	516.58
c100595.graph_c0	9	10	4	216.64
c100596.graph_c0	31	32	44	731.57
c100597.graph_c0	1	0	287	1758.57
c100598.graph_c0	14	7	36	414.59
c100599.graph_c0	2	0	375	3535.57
c10060.graph_c0	0	0	1	177.66
c100600.graph_c0	357	311	165	782.93
c100601.graph_c1	23	13	2	428.59
c100602.graph_c0	8	17	8	451.58
c100604.graph_c0	281	174	127	850.57
c100605.graph_c0	0	0	224	1472.32
c100606.graph_c0	51	20	5	470.58
c100607.graph_c0	0	0	1784	2555.57
c100609.graph_c0	29	58	29	508.38
c100610.graph_c0	25	15	13	547.57
c100611.graph_c0	6	3	4	272.62
c100611.graph_c1	22	18	21	653.57
c100612.graph_c0	315	492	340	1135.57
c100613.graph_c0	61	38	25	457.58
c100613.graph_c1	16	2	3	520.58
c100613.graph_c2	100	52	63	1033.57
c100614.graph_c0	19	10	16	391.59
c100615.graph_c0	0	0	101	558.42
c100616.graph_c0	169	48	25	1079.95
c100617.graph_c0	0	0	147	1010.57
c100618.graph_c0	0	0	194	1104.73
c100619.graph_c0	13	6	10	200.2
c100620.graph_c0	15	18	19	281.68
c100622.graph_c0	0	0	197	1382.22
c100623.graph_c0	35	20	18	494.58
c100624.graph_c0	0	0	607	755.57
c100625.graph_c0	0	0	337	1052.23
c100626.graph_c0	58	45	43	850.7
c100627.graph_c0	0	0	172	931.29
c100628.graph_c0	0	1	0	173.16
c100629.graph_c0	8	6	14	726.57
c100629.graph_c1	35	38	62	1540.57
c100630.graph_c0	5	9	4	296.61
c100630.graph_c1	45	42	48	1087.67
c100631.graph_c0	1	0	2	200.64
c100632.graph_c0	31	42	24	506.58
c100633.graph_c0	5	5	5	161.67
c100634.graph_c0	26	9	7	352.6
c100634.graph_c1	98	42	29	396.64
c100634.graph_c2	4	6	2	307.61
c100635.graph_c0	542	468	483	1911.51
c100637.graph_c0	0	0	307	2004.57
c100637.graph_c1	0	0	5	199.64
c100638.graph_c0	27	6	16	414.59
c100639.graph_c0	27	18	7	300.61
c100639.graph_c1	29	19	2	379.59
c100640.graph_c0	8	18	8	284.31
c100641.graph_c0	64	45	43	902.57
c100642.graph_c0	15	11	6	399.49
c100643.graph_c0	0	0	376	2804.89
c100645.graph_c0	0	0	506	3332.77
c100646.graph_c0	32	23	30	718.57
c100647.graph_c0	51	61	36	811.01
c100647.graph_c1	5	2	1	400.59
c100648.graph_c0	0	0	246	1490.65
c100650.graph_c0	74	0	11	505.07
c100652.graph_c0	586	484	543	1626.81
c100653.graph_c0	0	0	301	1285.02
c100654.graph_c0	4	2	3	183.65
c100654.graph_c1	54	22	13	490.58
c100655.graph_c0	2	0	2580	3136.57
c100656.graph_c0	57	28	20	396.61
c100657.graph_c0	62	55	49	870.57
c100658.graph_c0	0	0	232	1195.72
c100659.graph_c0	537	333	287	1309.21
c10066.graph_c0	4	4	0	327.6
c100661.graph_c0	0	0	63	524.58
c100662.graph_c0	16	17	9	376.59
c100662.graph_c1	80	52	52	920.57
c100663.graph_c0	113	206	116	460.58
c100664.graph_c0	0	0	107	707.57
c100665.graph_c0	0	0	331	1138.69
c100666.graph_c0	0	0	131	1244.53
c100667.graph_c0	0	0	65	497.39
c100668.graph_c0	0	0	151	909.3
c100669.graph_c0	10	0	14	332.6
c100670.graph_c0	26	12	44	426.59
c100671.graph_c0	0	0	170	874.08
c100672.graph_c0	181	337	192	831.57
c100673.graph_c0	28	22	21	454.58
c100674.graph_c0	0	0	235	1985.57
c100675.graph_c0	0	0	144	1188.07
c100676.graph_c0	0	0	217	1077.94
c100677.graph_c0	42	29	32	440.58
c100679.graph_c0	77	50	34	1346.57
c100680.graph_c0	13	2	14	187.65
c100681.graph_c0	228	114	50	401.59
c100683.graph_c0	600	660	760	2501.41
c100684.graph_c0	0	0	154	851.9
c100685.graph_c0	23	24	106	327.6
c100685.graph_c1	13	22	104	232.63
c100686.graph_c0	12	5	1	223.63
c100687.graph_c0	0	0	373	1885.2
c100688.graph_c0	25	19	8	269.86
c100689.graph_c0	2	0	1	372.59
c10069.graph_c0	0	0	4	255.62
c100690.graph_c0	45	32	16	496.58
c100691.graph_c0	3	12	4	279.62
c100691.graph_c1	25	37	30	668.57
c100692.graph_c0	21	7	9	255.62
c100692.graph_c1	31	16	12	368.6
c100693.graph_c0	97	64	68	579.24
c100694.graph_c1	0	0	19	283.61
c100695.graph_c0	0	0	92	543.57
c100696.graph_c0	22	10	10	372.59
c100697.graph_c0	0	0	330	749.03
c100698.graph_c0	0	0	349	2107.75
c100699.graph_c0	23	18	19	425.59
c1007.graph_c0	3	0	0	196.65
c10070.graph_c0	2	2	2	273.62
c100700.graph_c0	0	0	274	2358.56
c100701.graph_c0	0	0	32	300.61
c100701.graph_c1	0	0	10	174.66
c100702.graph_c0	59	27	31	1379.4
c100703.graph_c0	0	0	208	1712.57
c100704.graph_c0	0	0	358	1380.01
c100705.graph_c0	20	32	18	520.47
c100706.graph_c0	22	11	15	271.62
c100707.graph_c0	0	1	0	177.66
c100707.graph_c1	8	5	7	775.57
c100708.graph_c0	0	0	192	947.21
c100709.graph_c0	873	768	657	2400.57
c100710.graph_c0	0	0	243	1374.7
c100711.graph_c0	19	10	21	257.73
c100713.graph_c0	17	17	7	347.6
c100714.graph_c0	5	2	0	237.63
c100715.graph_c0	0	0	98	554.38
c100716.graph_c0	0	0	276	1915.57
c100717.graph_c0	0	0	557	1919.25
c100718.graph_c0	159	197	151	572.45
c100720.graph_c0	181	235	92	1563.33
c100721.graph_c0	32	16	23	598.57
c100722.graph_c0	0	0	148	1663.91
c100724.graph_c0	0	0	308	2233.57
c100725.graph_c0	15	4	10	510.58
c100726.graph_c0	0	0	209	1838.57
c100727.graph_c0	0	0	223	1926.57
c100728.graph_c0	70	83	70	1495.66
c100729.graph_c0	10	14	9	275.19
c100730.graph_c0	0	0	245	1062.18
c100731.graph_c0	569	580	394	1740.57
c100732.graph_c0	0	0	195	1332.57
c100733.graph_c0	0	0	203	1531.57
c100734.graph_c0	16	2	9	452.85
c100735.graph_c0	17	25	20	428.59
c100735.graph_c1	24	49	36	836.57
c100736.graph_c0	0	0	23	255.62
c100737.graph_c0	469	453	513	1568.57
c100738.graph_c0	0	0	231	1529.39
c100739.graph_c0	369	270	275	981.57
c10074.graph_c0	2	0	3	180.65
c100740.graph_c0	30	15	29	364.63
c100741.graph_c1	298	230	275	778.94
c100742.graph_c0	71	33	14	906.57
c100743.graph_c0	0	0	205	1796.09
c100744.graph_c0	138	141	142	609.57
c100744.graph_c1	190	188	118	626.57
c100745.graph_c0	84	121	119	1851.57
c100746.graph_c0	29	19	18	393.59
c100747.graph_c0	0	0	134	632.56
c100749.graph_c0	19	8	16	524.58
c100749.graph_c1	3	0	11	243.63
c100750.graph_c0	22	8	5	252.99
c100750.graph_c1	32	23	25	696.57
c100753.graph_c0	0	1	99	627.71
c100754.graph_c0	0	0	523	2976.57
c100755.graph_c0	39	35	45	760.57
c100756.graph_c0	0	1	1	202.64
c100757.graph_c0	9	11	4	299.61
c100758.graph_c0	0	0	183	1067.7
c100759.graph_c0	0	0	119	881.87
c100760.graph_c0	0	0	114	925.78
c100761.graph_c0	215	195	182	1497.57
c100761.graph_c1	12	17	10	267.78
c100761.graph_c2	43	41	61	759.49
c100762.graph_c0	62	64	101	382.98
c100764.graph_c0	121	125	115	2240.57
c100765.graph_c0	156	98	102	1505.41
c100766.graph_c0	11	89	12	729.57
c100767.graph_c0	0	0	1495	2030.57
c100768.graph_c0	27	42	17	427.59
c100769.graph_c0	105	214	292	879.57
c100770.graph_c0	19	32	5	404.71
c100771.graph_c0	0	0	123	682.21
c100772.graph_c0	8	12	13	316.61
c100774.graph_c0	63	53	24	885.57
c100775.graph_c0	0	0	163	1076.57
c100776.graph_c0	17	27	7	365.6
c100777.graph_c0	961	713	646	2851.57
c100778.graph_c0	0	0	897	1201.57
c100779.graph_c0	0	0	146	1001.57
c10078.graph_c0	7	3	0	412.59
c100780.graph_c1	52	24	33	851.46
c100781.graph_c0	45	47	31	821.57
c100782.graph_c0	126	32	7	530.94
c100784.graph_c0	15	16	53	542.57
c100785.graph_c0	143	100	29	482.58
c100786.graph_c0	0	0	296	2080.09
c100787.graph_c0	177	108	113	1040.57
c100788.graph_c0	0	0	143	815.57
c100789.graph_c0	35	31	6	542.57
c100790.graph_c0	1117	773	750	2223.97
c100791.graph_c0	0	0	321	1093.87
c100792.graph_c0	0	0	535	2048.02
c100793.graph_c0	70	119	81	438.58
c100794.graph_c0	49	20	22	623.57
c100795.graph_c0	225	170	252	776.36
c100796.graph_c0	500	440	347	877.63
c100797.graph_c0	20	7	8	282.61
c100798.graph_c0	657	622	382	2051.57
c100799.graph_c0	0	0	180	1025.63
c100800.graph_c0	44	18	3	459.58
c100800.graph_c1	16	2	3	598.57
c100801.graph_c0	55	23	5	781.57
c100802.graph_c0	0	0	809	1173.57
c100803.graph_c0	72	83	68	1037.09
c100804.graph_c0	473	348	565	1073.67
c100805.graph_c0	50	50	55	807.24
c100806.graph_c0	0	0	199	1760.14
c100807.graph_c0	2	0	0	192.65
c100808.graph_c0	6	6	8	197.65
c100809.graph_c0	0	0	160	1078.57
c10081.graph_c0	0	0	4	288.61
c100810.graph_c0	30	10	10	329.6
c100811.graph_c0	0	0	532	988.57
c100812.graph_c0	0	0	235	1400.75
c100813.graph_c0	11	4	11	428.59
c100814.graph_c0	0	0	213	1395.97
c100816.graph_c0	3	0	3	178.66
c100816.graph_c1	28	22	30	465.58
c100817.graph_c0	2	2	3	297.61
c100817.graph_c1	0	4	2	200.64
c100818.graph_c0	139	157	331	764.57
c100818.graph_c1	24	17	17	364.6
c100819.graph_c0	55	48	56	1004.92
c100820.graph_c0	0	0	179	1258.57
c100821.graph_c0	198	96	116	632.57
c100821.graph_c1	33	28	22	194.65
c100822.graph_c0	50	80	53	385.59
c100823.graph_c0	109	67	72	688.57
c100823.graph_c1	234	174	91	468.58
c100824.graph_c0	0	0	238	666.11
c100825.graph_c0	43	24	13	268.42
c100826.graph_c0	0	0	433	1902.07
c100827.graph_c0	0	0	340	2207.09
c100829.graph_c0	162	44	35	1357
c10083.graph_c0	4	0	2	252.62
c100830.graph_c0	22	14	16	384.95
c100832.graph_c0	30	11	32	496.58
c100833.graph_c0	0	0	154	676.37
c100834.graph_c0	14	28	7	354.6
c100835.graph_c0	14	8	10	347.69
c100836.graph_c0	0	0	236	1338.57
c100837.graph_c0	26	15	18	362.6
c100838.graph_c0	16	6	15	272.62
c100839.graph_c0	26	43	10	288.45
c100840.graph_c0	23	10	12	545.8
c100841.graph_c0	567	474	564	1271.48
c100842.graph_c0	0	0	163	926.99
c100843.graph_c0	16	8	6	478.58
c100843.graph_c1	4	12	6	299.44
c100844.graph_c0	0	0	263	1494.9
c100845.graph_c0	17	8	9	521.58
c100846.graph_c0	4	1	2	174.66
c100847.graph_c0	51	56	86	728.02
c100848.graph_c0	7	2	2	209.64
c100848.graph_c1	62	30	29	592.91
c100848.graph_c2	12	6	21	300.56
c100850.graph_c0	87	38	57	1105.57
c100851.graph_c0	0	0	69	371.59
c100852.graph_c0	350	301	332	1040.57
c100852.graph_c1	332	228	224	783.87
c100853.graph_c0	0	0	231	831.49
c100854.graph_c0	25	16	9	527.58
c100855.graph_c0	519	486	446	1769.57
c100856.graph_c0	26	23	19	410.4
c100857.graph_c0	49	17	20	496.88
c100858.graph_c0	2	1	6	242.63
c100859.graph_c0	0	0	10	199.64
c100860.graph_c0	98	85	46	1598.25
c100861.graph_c0	48	39	47	701.06
c100862.graph_c0	8	2	10	249.85
c100862.graph_c1	4	5	9	187.65
c100863.graph_c0	0	5	1	212.64
c100865.graph_c0	0	0	116	541.57
c100866.graph_c0	1	0	0	187.15
c100867.graph_c0	0	0	362	2162.57
c100868.graph_c0	33	8	11	723.29
c100869.graph_c0	1	3	2	207.64
c100870.graph_c0	74	64	20	785.21
c100871.graph_c0	5	17	14	223.43
c100871.graph_c1	11	18	9	205.64
c100872.graph_c0	803	666	929	2331.79
c100873.graph_c0	32	10	20	357.33
c100874.graph_c0	0	0	968	1138.57
c100875.graph_c0	4	3	2	220.64
c100876.graph_c0	0	0	262	507.58
c100876.graph_c1	0	0	337	285.61
c100877.graph_c0	8	20	6	451.58
c100878.graph_c1	49	44	118	672.4
c100879.graph_c0	0	0	225	1243.44
c10088.graph_c0	4	2	1	229.63
c100880.graph_c0	16	10	7	477.58
c100881.graph_c0	0	0	114	803.57
c100882.graph_c0	0	0	233	1662.59
c100883.graph_c0	6	3	6	227.63
c100884.graph_c0	0	0	261	1389.25
c100885.graph_c0	15	16	7	485.58
c100887.graph_c0	10	5	6	243.63
c100887.graph_c1	17	9	13	341.6
c100888.graph_c0	0	0	195	195.65
c100888.graph_c1	2	2	505	515.1
c100889.graph_c0	26	25	26	609.57
c100890.graph_c0	40	36	36	1116.57
c100891.graph_c0	0	0	189	335.6
c100892.graph_c0	83	21	48	906.57
c100893.graph_c0	22	8	349	2040.17
c100894.graph_c0	0	0	215	1418.98
c100895.graph_c0	13	17	4	420.95
c100896.graph_c0	33	31	17	425.41
c100897.graph_c0	37	53	48	639.33
c100898.graph_c0	0	0	294	1462.42
c100899.graph_c0	5	3	1	205.64
c1009.graph_c0	2	0	0	189.65
c100900.graph_c0	0	0	178	1102.57
c100901.graph_c0	0	0	0	167.16
c100902.graph_c0	78	82	352	571.41
c100903.graph_c0	209	122	205	656.28
c100904.graph_c0	26	16	18	486.58
c100905.graph_c0	150	146	70	1993.57
c100906.graph_c0	0	0	284	1714.47
c100907.graph_c0	75	59	43	740.6
c100909.graph_c0	40	35	22	618.02
c10091.graph_c0	0	0	0	187.65
c100910.graph_c0	48	39	27	563.57
c100911.graph_c0	23	19	10	383.59
c100913.graph_c0	0	0	139	1076.1
c100914.graph_c0	0	0	167	959.39
c100915.graph_c0	0	0	142	1648.57
c100916.graph_c0	238	224	206	613.75
c100917.graph_c0	21	0	3	325.6
c100919.graph_c0	148	111	56	2564.04
c100920.graph_c0	0	0	987	1496.57
c100921.graph_c0	1	2	3	170.66
c100922.graph_c0	0	0	152	1059.32
c100923.graph_c0	0	0	230	1730.57
c100924.graph_c0	12	14	7	460.85
c100925.graph_c0	0	0	199	1606.57
c100926.graph_c0	0	0	9	207.29
c100927.graph_c0	2008	2389	2233	2419.47
c100928.graph_c0	0	0	408	2148.18
c100929.graph_c0	5	5	2	252.62
c100929.graph_c1	26	26	14	406.46
c100929.graph_c2	85	93	66	994.69
c100930.graph_c0	35	54	20	1141.57
c100931.graph_c0	517	541	466	1851.57
c100932.graph_c0	0	0	176	633.9
c100933.graph_c0	10	2	0	193.65
c100934.graph_c0	2	5	27	283.61
c100935.graph_c0	0	0	304	1771.57
c100936.graph_c0	0	0	206	1434.57
c100937.graph_c0	0	0	162	864.46
c100938.graph_c0	0	0	2	171.66
c100939.graph_c0	1	0	0	182.65
c100940.graph_c0	4	6	5	519.58
c100941.graph_c0	31	10	14	788.57
c100942.graph_c0	18	6	3	575.57
c100943.graph_c0	12	9	4	526.58
c100944.graph_c0	0	0	23	449.58
c100945.graph_c0	0	0	67	1418.57
c100946.graph_c0	11	6	5	381.93
c100947.graph_c0	18	14	10	784.57
c100948.graph_c0	11	15	15	467.14
c100949.graph_c0	0	0	41	629.57
c10095.graph_c0	0	0	0	202.64
c100950.graph_c0	28	22	60	1582.57
c100951.graph_c0	0	0	55	959.92
c100952.graph_c0	10	4	0	387.59
c100952.graph_c1	9	25	14	634.57
c100953.graph_c0	1648	1919	1480	2242.57
c100954.graph_c0	0	0	327	355.6
c100955.graph_c0	1572	1220	927	1523.57
c100956.graph_c0	17	11	11	569.57
c100957.graph_c0	20	18	2	649.57
c100958.graph_c0	5	4	8	453.58
c100959.graph_c0	7	1	1	265.62
c100960.graph_c0	5	18	17	744.57
c100961.graph_c0	21	4	2	379.59
c100962.graph_c0	12	2	7	441.58
c100964.graph_c0	2135	1860	1424	1661.57
c100965.graph_c0	10	9	4	426.59
c100966.graph_c0	21	5	3	438.58
c100967.graph_c0	0	0	37	729.57
c100968.graph_c0	458	447	391	469.91
c100969.graph_c0	23	11	6	643.57
c10097.graph_c0	1	0	0	188.65
c100970.graph_c0	0	1	0	249.62
c100971.graph_c0	780	563	543	1040.57
c100972.graph_c0	0	0	50	712.57
c100973.graph_c0	2092	2174	1812	1535.94
c100974.graph_c0	15	11	6	501.58
c100975.graph_c0	485	1061	626	833.57
c100976.graph_c0	2129	1495	1376	2170.89
c100977.graph_c0	13	20	14	780.96
c100978.graph_c0	3	7	12	271.62
c100978.graph_c1	24	38	83	168.66
c100980.graph_c0	23	20	17	578.21
c100981.graph_c0	23	6	9	293.4
c100982.graph_c0	22	9	11	794.99
c100983.graph_c0	1116	968	1065	999.57
c100984.graph_c0	9	3	4	312.61
c100984.graph_c1	7	2	0	270.62
c100985.graph_c0	0	8	6	390.59
c100986.graph_c0	10	15	17	543.73
c100988.graph_c0	23	33	28	1144.57
c100989.graph_c0	849	931	750	823.71
c10099.graph_c0	4	0	0	177.66
c100990.graph_c0	2052	706	965	1467.57
c100991.graph_c0	0	0	25	356.6
c100992.graph_c0	15	6	1	235.63
c100993.graph_c0	0	0	79	1237.58
c100994.graph_c0	10	4	10	519.58
c100995.graph_c0	0	0	102	1749.57
c100996.graph_c0	0	0	2520	1495.57
c100997.graph_c0	23	27	15	883.57
c100998.graph_c0	0	0	25	427.59
c100999.graph_c0	24	30	8	1144.57
c101000.graph_c0	0	0	37	672.57
c101000.graph_c1	0	0	25	511.58
c101001.graph_c0	0	0	80	1606.62
c101002.graph_c0	5	4	33	670.57
c101003.graph_c0	2	7	5	385.59
c101004.graph_c0	6	12	0	293.11
c101005.graph_c0	23	6	11	875.57
c101006.graph_c0	0	0	26	333.6
c101007.graph_c0	0	0	16	409.96
c101008.graph_c0	0	0	1414	648.7
c101009.graph_c0	4	3	11	409.59
c101010.graph_c0	20	8	22	797.88
c101011.graph_c0	894	746	867	1334.57
c101012.graph_c0	3	2	0	196.65
c101013.graph_c0	1	5	11	332.6
c101014.graph_c0	1450	917	804	1342.38
c101015.graph_c0	0	0	63	1025.19
c101016.graph_c0	40	26	21	625.1
c101018.graph_c0	843	859	1098	982.57
c101019.graph_c0	0	0	67	1077.57
c10102.graph_c0	0	4	0	188.65
c101021.graph_c0	853	822	1265	1049.57
c101021.graph_c1	57	78	137	276.62
c101022.graph_c0	24	11	11	980.01
c101023.graph_c0	2450	1700	1189	2137.57
c101024.graph_c0	30	13	15	606.63
c101025.graph_c0	1	7	0	375.59
c101026.graph_c0	497	346	289	431.59
c101027.graph_c0	7	6	9	465.58
c101028.graph_c0	0	0	44	754.44
c101029.graph_c0	19	7	2	623.57
c101030.graph_c0	2429	1299	1196	2097.83
c101031.graph_c0	584	628	535	676.57
c101032.graph_c0	25	6	18	664.57
c101033.graph_c0	16	6	9	331.6
c101034.graph_c0	7	3	3	220.64
c101035.graph_c0	0	0	13	217.64
c101036.graph_c0	1280	715	986	1290.57
c101036.graph_c1	1	1	2	166.66
c101037.graph_c0	4	3	0	245.63
c101038.graph_c0	6	6	1	360.6
c101039.graph_c0	1905	1062	996	1190.04
c10104.graph_c0	1	1	1	195.65
c101040.graph_c0	0	0	111	1460.88
c101041.graph_c0	679	352	340	733.57
c101042.graph_c0	7	12	4	543.57
c101043.graph_c0	7	13	15	650.57
c101044.graph_c0	0	0	38	814.57
c101045.graph_c0	635	962	639	1179.83
c101046.graph_c0	18	10	16	692.57
c101047.graph_c0	22	21	23	515.44
c101048.graph_c0	787	482	428	870.57
c101049.graph_c0	5	3	1	381.59
c101050.graph_c0	20	43	45	1654.57
c101051.graph_c0	9	13	9	306.92
c101052.graph_c0	4	3	7	432.84
c101053.graph_c0	0	0	20	355.6
c101054.graph_c0	16	8	10	518.58
c101055.graph_c0	0	0	58	877.98
c101056.graph_c0	17	12	14	671.24
c101057.graph_c0	21	7	6	1302.57
c101058.graph_c0	2	7	3	276.36
c101059.graph_c0	0	0	71	680.46
c101060.graph_c0	54	24	40	429.53
c101061.graph_c0	13	9	0	248.62
c101063.graph_c0	0	0	86	697.81
c101064.graph_c0	0	4	2	167.66
c101064.graph_c1	7	5	5	481.58
c101065.graph_c0	9	9	17	696.57
c101066.graph_c0	12	9	7	768.57
c101067.graph_c0	27	10	21	913.57
c101068.graph_c0	1095	1130	843	1146.24
c101069.graph_c0	6	7	8	545.57
c101070.graph_c0	15	14	16	696.5
c101071.graph_c0	13	6	6	401.59
c101072.graph_c0	10	7	7	443.58
c101073.graph_c0	12	1	7	290.61
c101074.graph_c0	18	0	3	351.6
c101075.graph_c0	0	0	17	268.62
c101076.graph_c0	20	7	8	654.57
c101077.graph_c0	10	5	6	337.26
c101078.graph_c0	1688	1255	1083	1394.12
c101079.graph_c0	0	0	3172	2023.57
c101080.graph_c0	0	0	96	1527.57
c101081.graph_c0	16	16	6	572.57
c101082.graph_c0	0	0	38	685.57
c101083.graph_c0	20	12	5	727.57
c101084.graph_c0	5	12	14	366.6
c101085.graph_c0	12	5	8	422.59
c101086.graph_c0	470	515	886	723.74
c101087.graph_c0	15	11	4	523.58
c101088.graph_c0	622	562	369	820.57
c101089.graph_c0	0	0	19	335.2
c101090.graph_c0	21	10	11	647.27
c101091.graph_c0	721	662	479	543.4
c101092.graph_c0	2	3	2	278.62
c101093.graph_c0	1578	1463	1077	1272.57
c101094.graph_c0	0	0	61	1037.22
c101095.graph_c0	1268	1003	534	866.7
c101096.graph_c0	2153	1928	1280	798.39
c101097.graph_c0	0	0	117	2025.65
c101098.graph_c0	28	10	11	757.57
c101099.graph_c0	21	57	8	1291.57
c10110.graph_c0	2	0	0	184.65
c101100.graph_c0	1	0	50	531.43
c101101.graph_c0	16	16	8	687.57
c101102.graph_c0	0	0	58	1317.22
c101103.graph_c0	0	0	16	395.59
c101104.graph_c0	5	10	22	895.57
c101105.graph_c0	29	8	16	1147.57
c101106.graph_c0	2	0	0	169.66
c101106.graph_c1	19	8	0	400.1
c101107.graph_c0	4	3	1	339.6
c101108.graph_c0	25	8	5	887.57
c101109.graph_c0	9	4	0	270.62
c101109.graph_c1	35	12	0	896.57
c101110.graph_c0	80	47	54	275.62
c101110.graph_c2	1374	945	652	1130.66
c101111.graph_c0	1	1	15	404.59
c101112.graph_c0	8	5	6	456.58
c101113.graph_c0	0	0	0	166.66
c101114.graph_c0	21	13	7	346.41
c101115.graph_c0	0	0	63	1287.57
c101116.graph_c0	0	0	61	1057.57
c101117.graph_c0	29	16	7	380.43
c101118.graph_c0	8	9	5	463.58
c101119.graph_c0	624	488	490	717.57
c101120.graph_c0	2149	2202	2068	1987.57
c101121.graph_c0	1	12	5	463.58
c101122.graph_c0	0	0	14	296.46
c101123.graph_c0	1	6	0	331.1
c101124.graph_c0	4	5	1	179.66
c101125.graph_c0	0	0	59	1004.57
c101126.graph_c0	1134	1068	1020	1291.57
c101127.graph_c0	1	0	0	251.62
c101128.graph_c0	546	748	574	614.38
c101129.graph_c0	16	25	31	1077.36
c101130.graph_c0	0	0	40	571.57
c101131.graph_c0	4	3	16	518.58
c101131.graph_c1	32	12	23	1199.57
c101132.graph_c0	18	9	3	587.57
c101133.graph_c0	1265	1253	1166	1157.42
c101134.graph_c0	18	6	13	798.57
c101135.graph_c0	1355	1071	1138	930.57
c101136.graph_c0	0	0	98	1618.63
c101137.graph_c0	10	5	3	418.59
c101138.graph_c0	8	12	11	534.58
c101139.graph_c0	0	0	11	203.64
c101140.graph_c0	29	15	10	891.31
c101141.graph_c0	1724	1173	1558	1445.57
c101142.graph_c0	2405	1503	2558	1476.7
c101144.graph_c0	0	0	8	234.63
c101145.graph_c0	3	2	2	299.61
c101146.graph_c0	0	0	69	1277.57
c101147.graph_c0	14	7	14	657.57
c101148.graph_c0	7	13	23	661.49
c101149.graph_c0	4	7	5	434.59
c101150.graph_c0	3	8	0	235.63
c101151.graph_c0	19	8	3	448.58
c101152.graph_c0	0	0	77	235.59
c101153.graph_c0	49	12	11	1182.57
c101154.graph_c0	12	21	18	883.57
c101155.graph_c0	1	1	2	235.63
c101156.graph_c0	1327	1249	1083	1471.43
c101157.graph_c0	8	6	2	361.6
c101158.graph_c0	739	586	368	2348.57
c101158.graph_c1	38	46	12	271.62
c101159.graph_c0	0	0	33	504.3
c101160.graph_c0	0	0	38	478.9
c101162.graph_c0	2	0	4	314.84
c101163.graph_c0	0	0	18	408.59
c101164.graph_c0	14	9	7	547.57
c101165.graph_c0	31	19	19	1084.14
c101166.graph_c0	0	0	64	1189.57
c101167.graph_c1	4	7	10	265.59
c101168.graph_c0	12	6	16	461.49
c101169.graph_c0	328	408	217	329.6
c101169.graph_c1	0	0	2458	690.57
c10117.graph_c0	0	2	2	191.65
c101170.graph_c0	0	3	0	294.61
c101171.graph_c0	0	0	58	1156.57
c101171.graph_c1	0	0	7	236.63
c101172.graph_c0	0	0	63	1131.57
c101173.graph_c0	6	6	9	521.58
c101174.graph_c0	6	3	7	409.59
c101175.graph_c0	6	10	8	303.04
c101176.graph_c0	82	26	49	2264.57
c101177.graph_c0	9	7	5	490.58
c101178.graph_c0	0	3	3	237.19
c101179.graph_c0	0	0	12	378.59
c101180.graph_c0	9	7	7	452.58
c101181.graph_c0	0	0	21	454.8
c101182.graph_c1	1058	669	859	885.5
c101183.graph_c0	50	10	21	1269.57
c101183.graph_c1	0	0	0	197.65
c101184.graph_c0	366	745	864	597.57
c101185.graph_c0	10	3	4	430.59
c101186.graph_c0	18	3	15	433.95
c101187.graph_c1	414	337	314	469.58
c101188.graph_c0	8	2	4	415.59
c101189.graph_c0	9	6	6	440.58
c101190.graph_c0	0	0	1970	824.57
c101191.graph_c0	0	0	0	174.66
c101192.graph_c0	0	0	6	265.62
c101192.graph_c1	0	0	32	567.57
c101193.graph_c0	17	0	5	425.59
c101194.graph_c0	664	444	704	826.57
c101195.graph_c0	7	6	109	2595.57
c101196.graph_c0	0	0	96	1694.57
c101196.graph_c1	0	0	45	1058.57
c101197.graph_c0	15	2	7	357.03
c101198.graph_c0	1679	1632	1326	1477.57
c101199.graph_c0	0	0	47	860.57
c10120.graph_c0	1	1	0	165.66
c101200.graph_c0	10388	4215	5011	1073.27
c101201.graph_c0	0	0	91	980.78
c101202.graph_c0	11	2	1	251.62
c101203.graph_c0	794	833	554	749.57
c101203.graph_c1	236	309	153	480.58
c101204.graph_c0	1	3	1	239.63
c101205.graph_c0	41	26	15	1404.57
c101206.graph_c0	2491	1717	534	1493.57
c101207.graph_c0	9	1	0	332.6
c101207.graph_c1	9	7	10	420.33
c101208.graph_c0	2	0	1	192.65
c101210.graph_c0	19	10	8	626.95
c101211.graph_c0	0	1	3831	1083.57
c101212.graph_c0	21	16	17	547.84
c101214.graph_c0	0	0	52	800.57
c101215.graph_c0	1170	1028	951	730.4
c101216.graph_c0	3	2	2	218.64
c101217.graph_c0	2020	1238	1294	1491.57
c101218.graph_c0	656	1053	750	1129.57
c101218.graph_c1	457	619	414	869.57
c101219.graph_c0	55	40	20	2093.57
c101220.graph_c0	25	0	2	489.58
c101221.graph_c0	17	7	1	198.65
c101222.graph_c0	3	13	0	338.6
c101223.graph_c0	1978	1254	1308	2498.57
c101224.graph_c0	3	0	5	252.62
c101225.graph_c0	0	0	13	297.61
c101226.graph_c0	24	7	2	653.57
c101227.graph_c0	4	12	7	592.57
c101228.graph_c0	31	30	12	516.81
c101229.graph_c0	13	0	1	445.58
c101230.graph_c0	0	0	63	1043.57
c101231.graph_c0	16	5	6	666.57
c101232.graph_c0	0	5	0	225.63
c101233.graph_c0	1799	2097	1568	1622.57
c101234.graph_c0	13	6	1	440.58
c101235.graph_c0	17	7	6	637.57
c101236.graph_c0	0	0	40	672.57
c101237.graph_c0	0	0	0	195.65
c101238.graph_c0	0	0	106	1514.73
c101239.graph_c0	0	0	66	1227.55
c101240.graph_c0	28	11	9	942.57
c101241.graph_c0	1262	1382	1935	1341.57
c101242.graph_c0	12	1	5	410.59
c101243.graph_c0	848	825	718	973.8
c101244.graph_c0	6	11	9	524.58
c101244.graph_c1	3	5	4	395.59
c101245.graph_c0	0	0	24	368.6
c101245.graph_c1	0	0	83	769.57
c101246.graph_c0	3	7	6	307.61
c101247.graph_c0	23	5	7	678.57
c101248.graph_c0	0	0	12	295.61
c101249.graph_c0	3376	2618	2845	2368.57
c101250.graph_c0	13	7	7	446.58
c101251.graph_c0	6	7	2	214.64
c101252.graph_c0	47	8	11	1108.57
c101253.graph_c0	0	0	187	1751.41
c101254.graph_c0	38	20	0	843.57
c101255.graph_c0	2	8	4	262.62
c101255.graph_c1	10	8	12	588.57
c101255.graph_c2	17	29	17	638.35
c101256.graph_c0	1422	964	903	1362.57
c101257.graph_c0	24	19	16	1082.57
c101258.graph_c0	0	0	47	923.65
c101259.graph_c0	810	1026	1122	1440.57
c10126.graph_c0	0	0	4	171.66
c101260.graph_c0	12	18	6	492.58
c101261.graph_c0	3	21	7	287.61
c101261.graph_c1	27	31	8	836.57
c101262.graph_c0	32	20	12	387.21
c101263.graph_c0	17	18	0	355.1
c101264.graph_c0	16	10	2	454.58
c101265.graph_c0	33	24	27	1524.57
c101266.graph_c0	21	15	17	340.78
c101267.graph_c0	18	6	12	681.57
c101268.graph_c0	10	11	10	405.59
c101269.graph_c0	0	0	82	1070.27
c10127.graph_c0	0	0	6	258.62
c101270.graph_c0	0	0	58	441.54
c101271.graph_c0	124	88	72	195.8
c101272.graph_c0	0	0	54	642.57
c101273.graph_c0	1674	1403	1362	2122.43
c101274.graph_c0	282	294	266	588.8
c101275.graph_c0	44	25	19	1381.57
c101276.graph_c0	36	27	11	1181.57
c101277.graph_c0	23	23	19	987.68
c101278.graph_c0	0	0	18	243.63
c101279.graph_c0	0	0	167	1123.12
c101280.graph_c0	340	345	418	543.53
c101281.graph_c0	0	0	28	501.58
c101282.graph_c0	5	7	9	526.58
c101283.graph_c0	10	0	6	431.59
c101284.graph_c0	0	0	57	690.24
c101284.graph_c1	0	0	7	256.58
c101286.graph_c0	19	23	22	805.57
c101287.graph_c0	12	6	9	490.58
c101288.graph_c0	8	7	3	408.59
c101289.graph_c0	3	0	13	396.59
c101290.graph_c0	0	0	18	282.61
c101291.graph_c0	0	0	1254	754.57
c101291.graph_c1	0	0	342	202.64
c101292.graph_c0	18	18	27	778.57
c101293.graph_c0	0	0	127	1546.84
c101294.graph_c0	512	470	2139	2727.57
c101294.graph_c1	126	127	98	573.57
c101295.graph_c0	27	18	1	743.57
c101296.graph_c0	10	7	6	390.59
c101296.graph_c1	13	18	9	582.57
c101297.graph_c0	35	46	26	1510.57
c101298.graph_c0	60	15	21	1648.57
c101300.graph_c0	18	5	6	321.6
c101301.graph_c0	38	27	10	1499.57
c101302.graph_c0	0	0	47	549.57
c101303.graph_c0	1	6	2	267.62
c101305.graph_c0	4	2	0	220.64
c101306.graph_c0	995	760	705	1105.57
c101307.graph_c0	27	11	23	449.3
c101308.graph_c0	1	1	0	213.64
c101309.graph_c0	543	660	455	944.41
c10131.graph_c0	4	1	0	176.66
c101310.graph_c0	43	24	29	1150.27
c101311.graph_c0	0	0	1587	692.57
c101312.graph_c0	85	15	7	1756.57
c101313.graph_c0	0	0	120	1401.57
c101314.graph_c0	13	7	15	230.35
c101315.graph_c0	28	14	5	720.57
c101316.graph_c0	0	0	18	257.62
c101317.graph_c0	17	23	10	596.57
c101318.graph_c0	0	0	89	995.16
c101319.graph_c0	18	48	59	1320.86
c101320.graph_c0	0	0	51	560.64
c101321.graph_c0	12	3	4	503.71
c101322.graph_c0	36	14	16	561.01
c101323.graph_c0	4	1	0	186.15
c101324.graph_c0	0	0	18	304.61
c101324.graph_c1	0	0	35	609.57
c101325.graph_c0	0	0	23	325.6
c101326.graph_c0	13	6	2	292.61
c101327.graph_c0	26	12	20	457.73
c101328.graph_c0	3	2	0	236.63
c101328.graph_c1	4	7	2	342.6
c101328.graph_c2	14	4	7	365.6
c101329.graph_c0	15	7	4	413.65
c101330.graph_c0	634	700	864	1001.57
c101331.graph_c0	400	379	745	715.57
c101332.graph_c0	114	136	127	457.58
c101333.graph_c0	54	29	11	340.6
c101334.graph_c0	21	14	17	429.34
c101335.graph_c0	18	5	1	339.6
c101336.graph_c0	404	280	389	540.17
c101337.graph_c0	0	0	45	646.57
c101338.graph_c0	324	390	296	889.04
c101339.graph_c0	0	0	143	1590.41
c101340.graph_c0	13	7	13	455.58
c101340.graph_c1	4	8	2	280.61
c101341.graph_c0	46	36	27	1754.57
c101342.graph_c0	32	17	0	574.57
c101343.graph_c0	0	0	48	592.57
c101343.graph_c1	0	0	45	630.57
c101344.graph_c0	0	0	32	415.69
c101345.graph_c0	631	669	483	874.38
c101346.graph_c0	44	22	14	870.57
c101347.graph_c0	6	3	2	179.66
c101348.graph_c0	1046	970	803	1782.71
c101350.graph_c0	0	1	22	297.94
c101351.graph_c0	1645	908	939	2011.57
c101352.graph_c0	0	0	17	356.85
c101353.graph_c0	8	6	2	341.6
c101354.graph_c0	589	467	888	904.57
c101355.graph_c0	9	8	9	449.58
c101356.graph_c0	24	20	31	1227.57
c101357.graph_c0	515	511	401	564.57
c101358.graph_c0	4	0	2	234.63
c101359.graph_c0	14	10	18	664.57
c101360.graph_c0	14	3	6	364.6
c101361.graph_c0	10	7	3	444.58
c101362.graph_c0	427	203	221	623.57
c101362.graph_c1	178	69	94	213.64
c101364.graph_c0	3	2	1	380.59
c101365.graph_c0	7	0	2	218.64
c101366.graph_c0	45	12	30	771.41
c101367.graph_c0	1806	1097	996	2507.57
c101368.graph_c0	15	12	6	409.59
c101369.graph_c0	5	3	0	198.65
c101370.graph_c0	35	31	12	1338.57
c101371.graph_c0	8	5	18	638.57
c101372.graph_c0	5	3	2588	1076.57
c101373.graph_c0	23	9	22	863.57
c101374.graph_c0	12	11	1	387.59
c101374.graph_c1	0	0	1	194.65
c101375.graph_c0	35	16	28	163.66
c101376.graph_c0	26	14	17	961.57
c101377.graph_c0	422	483	536	638.57
c101378.graph_c0	1774	1781	817	1713.57
c101379.graph_c0	249	195	211	416.59
c10138.graph_c0	1	2	1	287.61
c101380.graph_c0	20	12	10	535.58
c101381.graph_c0	0	0	27	391.59
c101382.graph_c0	15	5	6	567.57
c101383.graph_c0	23	9	8	328.47
c101384.graph_c0	8	4	9	580.57
c101385.graph_c0	0	0	61	809.57
c101386.graph_c0	31	34	37	1392.57
c101387.graph_c0	0	0	64	449.4
c101388.graph_c0	3	12	6	447.19
c101389.graph_c0	728	514	465	1361.57
c101390.graph_c0	9	23	18	536.64
c101391.graph_c0	9	3	2	243.63
c101392.graph_c0	42	29	34	1828.57
c101393.graph_c0	562	654	444	749.51
c101394.graph_c0	28	8	19	717.45
c101395.graph_c0	5	10	3	512.58
c101395.graph_c1	2	6	8	289.52
c101396.graph_c0	13	7	3	391.59
c101397.graph_c0	0	0	73	1056.61
c101398.graph_c0	7	4	24	369.91
c101399.graph_c0	19	6	14	718.57
c101400.graph_c0	8	5	11	522.58
c101401.graph_c0	15	12	7	547.57
c101402.graph_c0	5	10	24	610.57
c101403.graph_c0	0	0	1462	1148.57
c101404.graph_c0	845	1563	871	1922.57
c101405.graph_c0	30	35	27	1417.57
c101406.graph_c0	0	0	0	175.32
c101407.graph_c0	1	6	0	306.61
c101408.graph_c0	0	0	26	607.57
c101409.graph_c0	60	46	44	1231.69
c101410.graph_c0	4	2	0	199.15
c101411.graph_c0	23	14	8	638.57
c101413.graph_c0	1349	1434	1092	1569.33
c101414.graph_c0	66	29	26	1295.66
c101415.graph_c0	0	0	1601	683.57
c101416.graph_c0	2	14	6	252.65
c101417.graph_c0	897	958	1088	1268.57
c101418.graph_c0	19	5	14	1110.57
c10142.graph_c0	0	0	7	293.61
c101420.graph_c0	2	1	4	227.63
c101421.graph_c0	0	0	0	205.64
c101422.graph_c0	7	11	5	426.83
c101423.graph_c0	0	0	23	367.6
c101424.graph_c0	5	3	1	190.65
c101425.graph_c0	7	10	3	377.59
c101426.graph_c0	738	517	577	715.73
c101427.graph_c0	657	606	479	611.46
c101428.graph_c0	16	4	4	303.77
c101429.graph_c0	1253	1005	1333	1311.57
c101430.graph_c0	28	23	19	473.51
c101431.graph_c0	27	5	8	443.52
c101432.graph_c0	71	50	15	1980.57
c101433.graph_c0	25	10	7	602.57
c101434.graph_c0	0	0	54	989.55
c101435.graph_c0	35	36	29	1133.23
c101436.graph_c0	0	0	1402	994.57
c101437.graph_c1	19	9	22	615.57
c101438.graph_c0	4	5	3	293.61
c101439.graph_c0	773	1107	852	992.99
c101440.graph_c0	0	0	23	339.6
c101441.graph_c0	0	0	171	1601.4
c101442.graph_c0	494	380	242	456.58
c101442.graph_c1	298	306	337	1175.57
c101443.graph_c0	965	805	1093	1193.57
c101444.graph_c0	32	41	18	1183.57
c101445.graph_c0	238	383	286	524.02
c101446.graph_c0	0	0	24	377.46
c101447.graph_c0	22	13	12	632.57
c101448.graph_c0	355	200	221	485.67
c101449.graph_c0	2	0	0	186.65
c101450.graph_c0	0	0	47	773.68
c101451.graph_c0	0	0	99	1694.63
c101452.graph_c0	5	1	3	324.6
c101453.graph_c0	1902	2831	1276	2450.57
c101454.graph_c0	2	0	0	182.65
c101455.graph_c0	8	9	5	460.58
c101456.graph_c0	45	34	26	711.26
c101457.graph_c0	2	5	0	209.14
c101459.graph_c0	11	9	0	427.59
c10146.graph_c0	1	3	0	181.65
c101460.graph_c0	0	1	2133	964.57
c101461.graph_c0	3	1	2	232.63
c101462.graph_c0	63	32	46	826.48
c101463.graph_c0	15	10	3	550.57
c101464.graph_c0	6	4	5	463.58
c101465.graph_c0	0	0	145	1479.83
c101466.graph_c0	1140	802	871	1224.57
c101467.graph_c0	0	0	64	787.14
c101468.graph_c0	2939	2748	2323	3321.57
c101469.graph_c0	9	3	3	294.61
c101470.graph_c0	18	13	15	644.57
c101471.graph_c0	17	11	13	681.57
c101472.graph_c0	12	3	1	266.62
c101473.graph_c0	1113	908	810	1171.57
c101474.graph_c0	17	5	6	350.78
c101476.graph_c0	5	3	6	577.88
c101477.graph_c0	0	1	0	266.62
c101478.graph_c0	65	59	85	418.53
c101479.graph_c0	2	10	2	254.62
c101481.graph_c0	0	0	70	441.13
c101481.graph_c1	0	0	86	1010.84
c101482.graph_c0	0	0	19	304.41
c101483.graph_c0	20	13	6	779.57
c101484.graph_c0	4	12	16	566.57
c101485.graph_c0	10	8	9	487.58
c101485.graph_c1	20	11	13	667.57
c101486.graph_c0	86	55	33	395.71
c101487.graph_c0	0	0	21	310.61
c101488.graph_c0	8	7	12	518.58
c101489.graph_c0	33	20	7	806.57
c101489.graph_c1	17	2	4	277.62
c10149.graph_c0	0	0	11	356.6
c101490.graph_c0	833	679	625	928.68
c101491.graph_c0	5	6	4	174.66
c101493.graph_c0	708	517	667	966.57
c101494.graph_c0	0	0	121	771.57
c101495.graph_c0	1486	1300	906	2036.57
c101496.graph_c0	0	0	29	505.58
c101497.graph_c0	27	17	4	588.57
c101498.graph_c0	0	0	87	1355.57
c101499.graph_c0	32	6	9	705.25
c101500.graph_c0	4291	2289	1888	3253.75
c101501.graph_c0	17	18	9	721.57
c101502.graph_c0	0	0	92	1219.63
c101503.graph_c0	3	8	8	377.59
c101504.graph_c0	29	30	32	911.01
c101505.graph_c0	3	2	3	303.61
c101506.graph_c0	1202	970	897	1417.57
c101507.graph_c0	17	17	6	627.14
c101508.graph_c0	8	7	16	353.6
c101509.graph_c0	0	1	0	190.65
c101510.graph_c0	32	33	21	1225.57
c101511.graph_c0	0	0	13	179.66
c101512.graph_c0	11	8	1	355.6
c101513.graph_c0	0	0	52	577.57
c101513.graph_c1	0	0	33	508.58
c101514.graph_c0	11	5	21	645.57
c101515.graph_c0	18	6	12	534.58
c101516.graph_c0	3	8	28	482.58
c101517.graph_c0	18	6	8	574.88
c101519.graph_c0	0	0	0	197.65
c101521.graph_c0	14	12	6	290.17
c101522.graph_c0	24	29	19	989.57
c101523.graph_c0	0	0	84	1081.57
c101524.graph_c0	4	1	2	220.64
c101524.graph_c1	11	9	13	601.57
c101525.graph_c0	23	14	11	671.57
c101526.graph_c0	0	0	57	689.57
c101527.graph_c0	25	11	7	681.37
c101528.graph_c0	1	0	34	539.58
c101528.graph_c1	0	0	47	821.57
c101529.graph_c0	83	68	63	207.64
c101529.graph_c1	409	353	434	564.57
c101530.graph_c0	2	2	0	283.61
c101531.graph_c0	21	3	4	499.58
c101532.graph_c0	8	3	0	217.14
c101533.graph_c0	482	254	228	692.71
c101534.graph_c0	28	19	28	173.66
c101534.graph_c1	2614	1790	1854	2279.57
c101535.graph_c0	0	0	78	1097.57
c101535.graph_c1	0	0	63	849.27
c101536.graph_c0	9	5	11	438.58
c101537.graph_c0	0	0	94	1562.04
c101539.graph_c0	1640	1469	1168	1696.57
c101540.graph_c0	15	18	35	1182.57
c101541.graph_c0	15	10	8	392.92
c101542.graph_c0	758	620	770	831.57
c101543.graph_c0	6	0	10	349.6
c101544.graph_c0	0	0	10	213.64
c101545.graph_c0	15	17	8	580.57
c101545.graph_c1	11	14	13	504.58
c101546.graph_c0	15	8	5	736.57
c101547.graph_c0	20	5	1	486.58
c101548.graph_c0	7	4	0	363.6
c101549.graph_c0	5	2	2	178.66
c101550.graph_c0	3	2	0	244.63
c101551.graph_c0	144	73	82	206.64
c101552.graph_c0	9	9	0	501.58
c101553.graph_c0	1283	1413	1075	622.57
c101554.graph_c0	3606	1434	1037	1132.57
c101555.graph_c0	0	1	4	271.62
c101556.graph_c0	24	16	6	415.59
c101557.graph_c0	12	6	4	284.61
c101558.graph_c0	9842	5858	3591	2011.44
c101560.graph_c0	0	0	35	555.89
c101562.graph_c0	6	2	0	277.62
c101562.graph_c1	0	1	2	169.66
c101563.graph_c0	0	0	7	228.63
c101564.graph_c0	4961	1905	1745	1303.06
c101565.graph_c0	8	4	1	347.6
c101566.graph_c0	8	5	4	327.6
c101567.graph_c0	1	0	10	207.42
c101568.graph_c0	5	6	13	694.57
c101570.graph_c0	1	3	9	366.52
c101571.graph_c0	7	3	1	461.58
c101572.graph_c0	3	0	12	452.58
c101574.graph_c0	5	9	1	354.6
c101575.graph_c0	2197	1797	1445	922.57
c101576.graph_c0	4	0	4	303.61
c101577.graph_c0	2039	1596	1810	790.57
c101578.graph_c0	10	8	0	599.57
c101579.graph_c0	16	8	12	709.2
c10158.graph_c0	2	0	0	223.63
c101580.graph_c0	6	4	1	292.61
c101581.graph_c0	5	4	15	624.57
c101583.graph_c0	2	0	0	222.13
c101584.graph_c0	2140	2403	2227	861.26
c101585.graph_c0	2	0	0	231.63
c101586.graph_c0	15	8	3	600.57
c101587.graph_c0	2233	1917	1591	887.57
c101588.graph_c0	5	8	4	431.59
c101589.graph_c0	0	7	0	245.63
c101591.graph_c0	13	5	2	526.58
c101593.graph_c0	101	54	63	858.02
c101594.graph_c0	19	5	3	415.59
c101595.graph_c0	4153	4278	4578	1418.57
c101596.graph_c0	0	0	0	213.64
c101597.graph_c0	2	6	0	182.65
c101598.graph_c0	2468	1960	1665	992.78
c101599.graph_c0	3	1	3	217.46
c101601.graph_c0	12	1	11	624.57
c101602.graph_c0	0	0	16	444.99
c101602.graph_c1	0	0	14	462.58
c101603.graph_c0	0	0	11	382.89
c101604.graph_c0	7	3	2	352.6
c101606.graph_c0	0	0	34	514.24
c101607.graph_c0	7	1	5	309.06
c101608.graph_c0	2	4	7	327.37
c101609.graph_c0	20	2	1	762.57
c101610.graph_c0	1097	5014	9420	1933.57
c101611.graph_c0	6	5	8	371.59
c101613.graph_c0	3	0	3	193.65
c101614.graph_c0	1	0	0	238.63
c101615.graph_c0	9	3	8	380.59
c101617.graph_c0	16	4	3	689.57
c101618.graph_c0	5	7	15	661.57
c101619.graph_c0	8	10	6	534.58
c101620.graph_c0	1	0	10238	1159.57
c101621.graph_c0	11	2	1	346.6
c101622.graph_c0	10	4	2	456.58
c101623.graph_c0	2	4	0	215.14
c101624.graph_c0	1784	1688	1625	785.2
c101625.graph_c0	0	0	7	235.63
c101626.graph_c0	12	12	6	762.57
c101627.graph_c0	3	3	1	255.62
c101627.graph_c1	3	0	1	167.66
c101628.graph_c0	2301	1879	2434	996.57
c101629.graph_c0	19	12	5	1191.57
c10163.graph_c0	3	1	0	242.63
c101630.graph_c0	16	1	2	368.6
c101632.graph_c0	6	2	3	249.62
c101633.graph_c0	2	1	12	318.61
c101634.graph_c0	2	2	2	264.62
c101635.graph_c0	1	6	1	203.64
c101636.graph_c0	13	7	9	556.57
c101637.graph_c0	0	0	3	273.62
c101637.graph_c1	2	1	6	272.62
c101638.graph_c0	21	7	14	783
c101639.graph_c0	1669	1498	1988	882.57
c101640.graph_c0	3	4	0	238.63
c101641.graph_c0	0	0	2	287.61
c101642.graph_c0	1	4	1	232.63
c101644.graph_c0	7	8	13	611.57
c101645.graph_c0	37	14	1	814.57
c101646.graph_c0	3	2	6	254.62
c101647.graph_c0	1959	1749	1769	1372.57
c101648.graph_c0	0	0	28	528.21
c101649.graph_c0	17	2	12	608.57
c101650.graph_c0	2924	2107	2066	1144.57
c101651.graph_c0	16	16	7	856.57
c101652.graph_c0	19	5	5	300.35
c101653.graph_c0	0	0	26	512.09
c101654.graph_c0	1174	1217	2462	919.57
c101655.graph_c0	2	4	2	207.64
c101656.graph_c0	3	2	7	272.46
c101657.graph_c0	34	9	2	1075.57
c101658.graph_c0	5	1	1	357.6
c101659.graph_c0	0	0	33	753.97
c10166.graph_c0	3	0	0	201.64
c101660.graph_c0	1	1	2936	696.57
c101661.graph_c0	2	0	3	287.61
c101662.graph_c0	2	2	0	184.65
c101663.graph_c0	6	0	0	197.65
c101663.graph_c1	13	4	4	514.58
c101664.graph_c0	3	1	34	1057.57
c101665.graph_c0	7	9	4	830.57
c101666.graph_c0	1	2	10843	2088.57
c101667.graph_c0	5	6	3	439.58
c101668.graph_c0	2974	1237	931	917.57
c101669.graph_c0	2882	3412	3083	1058.57
c101670.graph_c0	17	10	7	716.57
c101671.graph_c0	0	0	86	1413.62
c101672.graph_c0	10	1	8	501.58
c101673.graph_c0	0	0	123	1100.1
c101674.graph_c0	23	15	6	856.57
c101676.graph_c0	18	10	2	665.57
c101677.graph_c0	3	2	1	258.62
c101677.graph_c1	3	0	2	238.63
c101678.graph_c0	1804	1299	1761	1213.6
c101679.graph_c0	6	16	0	324.61
c101680.graph_c1	10	7	1	462.58
c101682.graph_c0	1	0	0	259.62
c101683.graph_c0	0	1	1	173.66
c101684.graph_c0	5	9	1	290.61
c101684.graph_c1	73	60	65	427.34
c101686.graph_c0	977	1137	896	459.78
c101687.graph_c0	0	1	2	231.63
c101688.graph_c0	7	1	0	310.11
c101689.graph_c0	2537	5243	1660	1685.57
c101690.graph_c0	17	5	7	765.57
c101691.graph_c0	49	37	45	469.53
c101692.graph_c0	0	0	2	219.64
c101693.graph_c0	10	5	3	399.59
c101693.graph_c1	13	2	1	343.6
c101694.graph_c0	1910	2291	2374	948.57
c101695.graph_c0	3	2	0	199.14
c101696.graph_c0	14	3	3	408.31
c101697.graph_c0	1674	1566	1380	870.57
c101698.graph_c0	4	7	9	537.58
c101699.graph_c0	8	5	1	227.63
c101700.graph_c0	3068	3875	3205	1426.57
c101701.graph_c0	0	0	4	236.63
c101702.graph_c0	15	14	41	184.65
c101702.graph_c1	356	385	430	566.57
c101703.graph_c0	16	9	13	921.57
c101704.graph_c0	1778	1713	1397	894.57
c101705.graph_c0	0	0	0	261.62
c101707.graph_c0	5059	2510	2804	630.57
c101708.graph_c0	6	0	3	374.59
c101710.graph_c0	0	0	6	351.6
c101711.graph_c0	7	5	5	564.16
c101712.graph_c0	7926	5523	6687	1152.57
c101713.graph_c0	2869	4136	4419	756.57
c101714.graph_c0	0	0	23	554.69
c101715.graph_c0	6862	6583	4681	1155.57
c101716.graph_c0	321	81	42	390.59
c101716.graph_c1	3401	3509	3687	944.57
c101717.graph_c0	1	1	0	186.65
c101718.graph_c0	0	2	0	330.6
c101719.graph_c0	2	0	9	392.59
c101720.graph_c0	23606	3675	2328	2180.57
c101721.graph_c0	6378	7475	6605	1018.57
c101721.graph_c1	1406	1672	1556	379.59
c101721.graph_c2	1087	1333	1316	348.73
c101722.graph_c0	1	1	0	163.66
c101723.graph_c0	34252	21718	18590	2871.57
c101724.graph_c0	0	0	0	193.65
c101725.graph_c0	45900	9388	6584	3004.57
c101726.graph_c0	5	1	1	301.61
c101727.graph_c0	7	0	0	312.61
c101727.graph_c1	12	1	0	540.57
c101728.graph_c0	5075	5062	4409	710.99
c101729.graph_c0	2	0	0	286.61
c101730.graph_c0	9053	5447	5504	1247.48
c101731.graph_c0	4	1	6	487.58
c101732.graph_c0	6	3	0	215.64
c101733.graph_c0	5	10	0	313.62
c101734.graph_c0	3094	5148	2619	735.57
c101735.graph_c0	0	1	10315	778.57
c101736.graph_c0	0	0	14	488.58
c101737.graph_c0	4445	3722	3394	968.57
c101738.graph_c0	0	4	0	250.13
c101739.graph_c0	10	3	4	464.58
c101740.graph_c0	0	1	5	170.99
c101742.graph_c0	10	3	3	459.58
c101743.graph_c0	6	0	3	482.58
c101744.graph_c0	6	4	3	426.59
c101745.graph_c0	1	1	7	312.12
c101746.graph_c0	1	2	3	315.61
c101747.graph_c0	2	2	0	363.27
c101748.graph_c0	7	7	6	366.09
c101749.graph_c0	1	5	3	248.62
c101751.graph_c0	10106	8956	7798	1570.57
c101752.graph_c0	29628	30809	23244	1804.57
c101753.graph_c0	1	1	0	171.16
c101755.graph_c0	15322	15451	16399	1074.57
c101756.graph_c0	4	0	2	267.62
c101757.graph_c0	4	0	0	266.62
c101758.graph_c0	0	0	45	530.93
c101759.graph_c0	10	2	2	546.57
c101760.graph_c0	14704	17082	22174	898.07
c101761.graph_c0	9	2	1	419.59
c101762.graph_c0	1	0	0	181.65
c101763.graph_c0	5	0	5	438.58
c101764.graph_c0	17813	17580	16120	826.57
c101764.graph_c1	5947	6139	9789	609.55
c101765.graph_c0	9	6	4	544.57
c101766.graph_c0	2	4	5	296.61
c101767.graph_c0	34225	20700	27310	831.57
c101769.graph_c0	0	0	13	361.68
c101770.graph_c0	52016	81622	131503	677.57
c101771.graph_c0	0	0	0	264.62
c101773.graph_c0	4878	4786	4380	612.66
c101774.graph_c0	11535	9820	8854	1474.57
c101775.graph_c0	2	4	5	436.59
c101776.graph_c0	4	2	0	251.62
c101777.graph_c0	0	1	0	199.64
c101778.graph_c0	10	4	7	720.99
c101779.graph_c0	3	0	2	344.6
c101780.graph_c1	9	1	6	540.57
c101781.graph_c0	3	0	4	248.28
c101782.graph_c0	4	3	0	209.64
c101783.graph_c0	5609	7820	13062	765
c101785.graph_c0	2	8	1	505.58
c101786.graph_c0	3	3	5	360.6
c101787.graph_c0	0	0	4	252.62
c101788.graph_c0	4244	4760	6600	619.06
c101789.graph_c0	2	8	2	341.6
c101790.graph_c0	9	8	7	278.03
c101792.graph_c0	15	7	1	600.57
c101793.graph_c0	2	3	2	401.59
c101794.graph_c0	3	1	0	244.63
c101795.graph_c0	7553	5037	5294	1804.57
c101797.graph_c0	9	11	9	636.57
c101798.graph_c0	5	6	5	277.62
c101798.graph_c1	4742	4233	3361	1266.57
c101799.graph_c0	0	0	11	342.6
c101800.graph_c0	3742	4201	4334	1278.57
c101801.graph_c0	2	0	0	172.66
c101802.graph_c0	0	0	21	493.58
c101804.graph_c0	2	0	4	347.6
c101805.graph_c0	1470	1677	10917	860.06
c101806.graph_c0	3	1	2	248.62
c101807.graph_c0	9	5	0	323.6
c101808.graph_c0	4	7	6	630.57
c101808.graph_c1	6	2	4	422.59
c101809.graph_c0	2	5	5	384.59
c101810.graph_c0	0	0	34	585.6
c101811.graph_c0	2253	2254	4520	861.57
c101812.graph_c0	4	4	11	469.68
c101813.graph_c0	4550	4659	3562	1083.57
c101814.graph_c0	7872	6237	4773	2757.57
c101815.graph_c0	1	2	0	233.63
c101816.graph_c0	1966	2267	2162	663.57
c101818.graph_c0	0	0	4	206.64
c101819.graph_c0	3299	2567	2925	797.57
c101820.graph_c0	2238	1889	2054	836.57
c101821.graph_c0	0	0	2	161.67
c101822.graph_c0	3	12	2	424.59
c101824.graph_c0	969	748	619	334.47
c101825.graph_c0	9	9	6	162.67
c101825.graph_c1	1437	1397	1980	716.57
c101825.graph_c2	540	423	732	326.25
c101826.graph_c0	11	2	7	462.58
c101826.graph_c1	8	7	8	492.58
c101828.graph_c0	11	5	6	366.6
c101828.graph_c1	1	4	0	242.63
c101829.graph_c0	2494	2786	4868	710.57
c101829.graph_c1	654	689	1188	341.6
c101830.graph_c0	2	0	0	161.67
c101831.graph_c0	6	8	6	529.58
c101832.graph_c0	3110	3934	3445	893.57
c101833.graph_c0	8	14	12	400.25
c101834.graph_c0	9	3	9	673.57
c101835.graph_c0	1	4	2	433.59
c101836.graph_c0	16260	6778	5003	1702.57
c101837.graph_c0	6	3	0	328.6
c101838.graph_c0	7340	7974	7587	1500.57
c101839.graph_c1	3	0	0	214.64
c101840.graph_c0	9	1	1	300.61
c101841.graph_c0	2	5	5	355.6
c101842.graph_c0	479	312	628	227.63
c101842.graph_c1	258	204	322	294.61
c101843.graph_c0	2	0	4	247.63
c101844.graph_c0	13	3	9	629.57
c101845.graph_c0	3662	3644	3410	956.57
c101846.graph_c0	378	431	287	311.03
c101847.graph_c0	11	7	5	605.57
c101847.graph_c1	8	2	4	295.61
c101848.graph_c0	7	2	3	478.58
c101849.graph_c0	2361	2572	1868	644.69
c10185.graph_c0	5	0	0	166.66
c101850.graph_c0	5	3	5	406.59
c101851.graph_c0	1	4	2	278.62
c101851.graph_c1	3	8	5	552.57
c101852.graph_c0	18	7	6	590.42
c101853.graph_c0	1	2	2	215.64
c101854.graph_c0	1772	1996	1186	615.57
c101855.graph_c0	7	2	0	220.14
c101856.graph_c0	2	3	3	318.61
c101857.graph_c0	9525	3711	2857	1466.57
c101858.graph_c0	7	3	5	316.61
c101858.graph_c1	9	5	1	398.59
c101859.graph_c0	4136	3890	4302	1077.57
c10186.graph_c0	0	3	0	169.66
c101860.graph_c0	7	7	12	693.57
c101860.graph_c1	6	0	2	250.62
c101861.graph_c0	0	0	0	202.64
c101862.graph_c0	6	9	0	390.59
c101863.graph_c0	6	8	3	725.57
c101864.graph_c0	12	5	19	803.57
c101864.graph_c1	2	4	3	283.61
c101865.graph_c0	0	0	14	642.57
c101866.graph_c0	5306	2608	1934	1043.76
c101868.graph_c0	5	2	4	300.61
c101869.graph_c0	0	0	73	1295.57
c101870.graph_c0	26	4	2	506.58
c101871.graph_c0	4410	3279	3090	2510.7
c101872.graph_c0	21	7	2	739.57
c101873.graph_c0	6	7	0	242.63
c101874.graph_c0	15	7	7	233.05
c101875.graph_c0	9	20	7	586.57
c101876.graph_c0	0	0	1889	629.57
c101876.graph_c1	0	0	3470	734.57
c101877.graph_c0	15	7	4	597.57
c101877.graph_c1	7	0	5	368.6
c101878.graph_c0	21	8	8	345.1
c101879.graph_c0	0	0	36	432.19
c101880.graph_c0	1	2	1	406.59
c101881.graph_c0	4	1	4	234.63
c101882.graph_c0	37	23	32	1761.57
c101883.graph_c0	16	2	2	603.57
c101884.graph_c0	0	0	37	469.18
c101884.graph_c1	0	0	5	177.66
c101886.graph_c0	5	0	1	175.66
c101887.graph_c0	1298	1345	1058	1205.4
c101888.graph_c0	8	1	3	247.63
c101889.graph_c0	3226	2311	2531	1732.57
c10189.graph_c0	0	0	0	195.65
c101890.graph_c0	0	0	13	251.42
c101891.graph_c0	0	0	12	328.6
c101892.graph_c0	0	0	42	672.31
c101893.graph_c0	1119	1337	1088	1117.57
c101895.graph_c0	0	0	5	315.61
c101896.graph_c0	2535	2033	1898	1507.57
c101897.graph_c0	0	0	25	325.95
c101898.graph_c0	23	10	8	812.57
c101899.graph_c0	12	14	2	421.59
c101900.graph_c0	0	0	56	1073.57
c101901.graph_c0	0	0	51	1047.57
c101902.graph_c0	8	7	7	322.6
c101903.graph_c0	1097	693	752	671.57
c101904.graph_c0	13	6	2	572.57
c101905.graph_c0	13	3	1	432.59
c101905.graph_c1	45	14	11	597.73
c101906.graph_c0	24	19	28	1386.57
c101907.graph_c0	3	13	7	371.59
c101908.graph_c0	2623	2223	2355	2547.57
c101909.graph_c0	1	0	2	316.61
c101910.graph_c0	0	0	18	397.62
c101911.graph_c0	19	15	12	540.25
c101912.graph_c0	0	0	79	1621.57
c101913.graph_c0	1312	1471	986	929.57
c101914.graph_c0	0	0	15	628.57
c101914.graph_c1	0	0	13	511.58
c101915.graph_c0	19	7	6	372.76
c101916.graph_c0	6	3	6	366.6
c101917.graph_c0	8	11	14	470.58
c101918.graph_c0	26	23	18	1146.57
c101919.graph_c0	659	578	495	875.57
c101920.graph_c0	2	2	0	228.63
c101920.graph_c1	4	1	2	226.63
c101921.graph_c0	0	0	0	200.64
c101924.graph_c0	0	0	36	681.57
c101925.graph_c0	0	0	0	205.98
c101926.graph_c0	0	3	5	184.65
c101927.graph_c0	0	0	17	312.63
c101928.graph_c0	10	1	6	575.57
c101929.graph_c0	1658	1436	1028	1182.57
c101930.graph_c0	6	2	0	310.61
c101930.graph_c1	6	3	2	235.63
c101931.graph_c0	9	2	11	530.58
[truncated: 116,639 more rows]
